# Supplementary material for: Closed-Loop Valorization of Annatto Seed Waste into Biochar: A Sustainable Platform for Phosphorus Adsorption and Safe Nutrient Recycling in Agro-Industries
Source: Molecules. 2025 Jul 2;30(13):2842. doi: 10.3390/molecules30132842 (PMC12250773; doi:10.3390/molecules30132842)
Supplement: Supplementary file 1 [file molecules-30-02842-s001.zip]

Archive with 1 entries (1 files):
- molecules-3712410-supplementary.pdf
